# Supplementary material for: Flock Management Risk Factors Associated with Q Fever Infection in Sheep in Saudi Arabia
Source: Animals (Basel). 2021 Jun 30;11(7):1948. doi: 10.3390/ani11071948 (PMC8300262; doi:10.3390/ani11071948)
Supplement: Supplementary file 1 [file animals-11-01948-s001.zip]

Archive with 1 entries (1 files):
- animals-1279086-SI.pdf
